# Supplementary material for: Conservation Genetics of the Asian Giant Soft-Shelled Turtle (Pelochelys cantorii) with Novel Microsatellite Multiplexes
Source: Animals (Basel). 2022 Dec 8;12(24):3459. doi: 10.3390/ani12243459 (PMC9774628; doi:10.3390/ani12243459)
Supplement: Supplementary file 1 [file animals-12-03459-s001.zip]

Archive with 1 entries (1 files):
- animals-1985453-supplementary.pdf
